# Supplementary material for: Detection of the Onset of the Epidemic Period of Respiratory Syncytial Virus Infection in Japan
Source: Front Public Health. 2019 Mar 7;7:39. doi: 10.3389/fpubh.2019.00039 (PMC6425940; doi:10.3389/fpubh.2019.00039)
Supplement: Data Sheet 1 — Detection of the start of the epidemic period of respiratory syncytial virus (RSV) infection using the Infectious Diseases Weekly Report surveillance data (2012-2017 seasons) of 46 prefectures. Black line, number of RSV report; light blue line, RSV epidemic cycle; dotted red line, onset line of RSV season; vertical red line, onset week; vertical blue line, trough of epidemic cycle. [file Data_Sheet_1.ZIP]

Archive with 47 entries (47 files):
- Yamagami et al_Supplementary Figures/Aichi.png
- Yamagami et al_Supplementary Figures/Akita.png
- Yamagami et al_Supplementary Figures/Aomori.png
- Yamagami et al_Supplementary Figures/Chiba.png
- Yamagami et al_Supplementary Figures/Ehime.png
- Yamagami et al_Supplementary Figures/Fukui.png
- Yamagami et al_Supplementary Figures/Fukuoka.png
- Yamagami et al_Supplementary Figures/Fukushima.png
- Yamagami et al_Supplementary Figures/Gifu.png
- Yamagami et al_Supplementary Figures/Gunma.png
- Yamagami et al_Supplementary Figures/Hiroshima.png
- Yamagami et al_Supplementary Figures/Hokkaido.png
- Yamagami et al_Supplementary Figures/Hyogo.png
- Yamagami et al_Supplementary Figures/Ibaraki.png
- Yamagami et al_Supplementary Figures/Ishikawa.png
- Yamagami et al_Supplementary Figures/Iwate.png
- Yamagami et al_Supplementary Figures/Kagawa.png
- Yamagami et al_Supplementary Figures/Kagoshima.png
- Yamagami et al_Supplementary Figures/Kanagawa.png
- Yamagami et al_Supplementary Figures/Kochi.png
- Yamagami et al_Supplementary Figures/Kumamoto.png
- Yamagami et al_Supplementary Figures/Kyoto.png
- Yamagami et al_Supplementary Figures/Mie.png
- Yamagami et al_Supplementary Figures/Miyagi.png
- Yamagami et al_Supplementary Figures/Miyazaki.png
- Yamagami et al_Supplementary Figures/Nagano.png
- Yamagami et al_Supplementary Figures/Nagasaki.png
- Yamagami et al_Supplementary Figures/Nara.png
- Yamagami et al_Supplementary Figures/Niigata.png
- Yamagami et al_Supplementary Figures/Oita.png
- Yamagami et al_Supplementary Figures/Okayama.png
- Yamagami et al_Supplementary Figures/Okinawa.png
- Yamagami et al_Supplementary Figures/Osaka.png
- Yamagami et al_Supplementary Figures/Saga.png
- Yamagami et al_Supplementary Figures/Saitama.png
- Yamagami et al_Supplementary Figures/Shiga.png
- Yamagami et al_Supplementary Figures/Shimane.png
- Yamagami et al_Supplementary Figures/Shizuoka.png
- Yamagami et al_Supplementary Figures/Thumbs.db
- Yamagami et al_Supplementary Figures/Tochigi.png
- Yamagami et al_Supplementary Figures/Tokushima.png
- Yamagami et al_Supplementary Figures/Tottori.png
- Yamagami et al_Supplementary Figures/Toyama.png
- Yamagami et al_Supplementary Figures/Wakayama.png
- Yamagami et al_Supplementary Figures/Yamagata.png
- Yamagami et al_Supplementary Figures/Yamaguchi.png
- Yamagami et al_Supplementary Figures/Yamanashi.png
